# Supplementary material for: Characterization of the atypical antipsychotic drug aripiprazole cytotoxicity in the neutrophil model cell line HL-60
Source: PLoS One. 2025 Feb 12;20(2):e0318878. doi: 10.1371/journal.pone.0318878 (PMC11819542; doi:10.1371/journal.pone.0318878)
Supplement: S1 Appendix — (XLSX) [file pone.0318878.s002.xlsx]

## Sheet: Figure 1 Data
	DMSO	DMSO	DMSO	Aripiprazole (1uM)	Aripiprazole (20uM)	Aripiprazole (50uM)	Clozapine (1uM)	Clozapine (20uM)	Clozapine (50uM)	Olanzapine (1uM)	Olanzapine (20uM)	Olanzapine (50uM)	Quetiapine (1uM)	Quetiapine (20uM)	Quetiapine (50uM)
	1	1	1	1.15	0.78	0.14	0.89	0.78	0.73	1.09	0.82	0.98	1.38	1.12	0.99					DMSO
	1	1	1	0.92	0.61	0.12	0.9	0.85	0.77	1.18	0.82	1.27	0.95	0.68	0.84					10uM
	1	1	1	0.96	0.78	0.27	0.91	1.05	0.82	1.24	1.09	1.06	1.28	1.03	0.99					20uM
	1	1	1	1.05	0.66	0.14	1.08	1.07	1.01	1.25	1.3	1.16	1.26	1.26	1.28					50uM
	1	1	1	0.95	0.67	0.13	0.99	0.99	0.94	0.99	1.03	0.9	1	1.09	1.05
Average	1	1	1	1.006	0.7	0.16	0.954	0.948	0.854	1.15	1.012	1.074	1.174	1.036	1.03
Std Dev	0	0	0	0.0939681	0.0764853	0.0620484	0.0808084	0.127358	0.117601	0.109772	0.201916	0.145877	0.188096	0.216171	0.159844
SEM	0	0	0	0.0420238	0.0342053	0.0277489	0.0361386	0.0569561	0.0525928	0.0490918	0.0902995	0.065238	0.084119	0.0966747	0.0714843
graph size 13.5 x 9.5

## Sheet: Figure 2 Data
AV+ Only	DMSO	Aripiprazole 1uM	Aripiprazole 10uM	Aripiprazole 20uM
rep2	0.09	0.087	0.429	0.809
rep3	0.113	0.112	0.201	0.721
rep4	0.093	0.091	0.106	0.728
2023-02-13	0.339	0.413	0.431	0.859
2023-02-15	0.364	0.383	0.5	0.68
2023-02-16	0.275	0.298	0.354	0.594
2023-02-21	0.19	0.195	0.222	0.501
2023-02-22	0.152	0.179	0.253	0.387
AVERAGE	0.202	0.21975	0.312	0.659875
STANDARD DEVIATION	0.11041	0.129946	0.136955	0.157984
SEM	0.0390357	0.0459428	0.0484208	0.0558558
AV+/PI+	DMSO	Aripiprazole 1uM	Aripiprazole 10uM	Aripiprazole 20uM
rep2	0.041	0.038	0.097	0.171
rep3	0.07	0.076	0.142	0.158
rep4	0.033	0.03	0.06	0.234
2023-02-13	0.065	0.066	0.172	0.118
2023-02-15	0.019	0.024	0.046	0.111
2023-02-16	0.015	0.019	0.031	0.109
2023-02-21	0.022	0.042	0.055	0.177
2023-02-22	0.038	0.055	0.081	0.279
AVERAGE	0.037875	0.04375	0.0855	0.169625
STANDARD DEVIATION	0.0204691	0.0203171	0.0491906	0.0610338
SEM	0.0072369	0.00718319	0.0173915	0.0215787

## Sheet: Fig 3 Raw Cq data and analysis
1	2	3	4	5	6	7	8	9	10	11	12	13	14		15	15
Target	Biogroup sample	Mean Cq (of Tech Reps)	Control goruop Avg Cq per target	dCq per sample per target (col. 4- Col 3)	Relative Quantity (RQ) 2^dCq	Norm. factor GEOMEAN [Rq (ACTB + RPL13a)	Normalized Expression per samples (A)	Log2 Normalized Expression (B)	Bio group expression ( C )	Log2C (D)	Std. Dev. of (B) ( E )	SEM (F)	Upper SEM log transformed (2^SEM)	Lower SEM log transformed	Confidence interval Lower Limit	Condience Interval Upper Limit
ACTB	Ctl 1	24.73	24.72	-0.01	0.993828
ACTB	Ctl 2	25.64		-0.92	0.565783
ACTB	Ctl 3	23.79		0.93	1.77844
ACTB	1uM 1	25.2		-0.48	0.74293
ACTB	1uM 2	24.02		0.7	1.54241
ACTB	1uM 3	26.6		-1.88	0.312281
ACTB	10uM 1	26.18		-1.46	0.405011
ACTB	10uM 2	27.56		-2.84	0.172362
ACTB	10uM 3	25.58		-0.86	0.587194
ACTB	20uM 1	28.89		-4.17	0.0756588
ACTB	20uM 2	28.29		-3.57	0.109692
ACTB	20uM 3	30.22		-5.5	0.0332106
RPL13a	Ctl 1	23.27	23.5033	0.233333	1.16442
RPL13a	Ctl 2	24.06		-0.556667	0.695477
RPL13a	Ctl 3	23.18		0.323333	1.23483
RPL13a	1uM 1	23.47		0.0333333	1.02198
RPL13a	1uM 2	23.93		-0.426667	0.757034
RPL13a	1uM 3	24.51		-1.00667	0.518546
RPL13a	10uM 1	23.77		-0.266667	0.840324
RPL13a	10uM 2	25.3		-1.79667	0.309714
RPL13a	10uM 3	23.66		-0.156667	0.902844
RPL13a	20uM 1	24.71		-1.20667	0.455116
RPL13a	20uM 2	25.48		-1.97667	0.2754
RPL13a	20uM 3	25.29		-1.78667	0.311742
BAK1	Ctl 1	32.01	31.86	-0.15	0.906793	1.07575	0.842943	-0.246494	1	5.12548e-15	0.282119	0.162881	1.11952	0.893239
BAK1	Ctl 2	32.64		-0.78	0.601233	0.627287	0.958465	-0.0612027
BAK1	Ctl 3	30.93		0.93	1.83421	1.48192	1.23773	0.307696
BAK1	1uM 1	33.1		-1.24	0.445384	0.871357	0.511138	-0.968214	0.630398	-0.665666	1.07491	0.620597	0.969244	0.410012
BAK1	1uM 2	31.18		0.68	1.55822	1.08058	1.44202	0.528091
BAK1	1uM 3	34.91		-3.05	0.136773	0.402408	0.339886	-1.55688
BAK1	10uM 1	33.44		-1.58	0.356796	0.583387	0.611594	-0.709354	0.665754	-0.586938	0.440978	0.254599	0.794248	0.558049
BAK1	10uM 2	34.21		-2.35	0.215921	0.231048	0.934531	-0.0976851
BAK1	10uM 3	33.36		-1.5	0.375908	0.72811	0.51628	-0.953775
BAK1	20uM 1	33.76		-1.9	0.289581	0.185563	1.56056	0.642061	1.78248	0.833884	0.171536	0.0990364	1.90914	1.66422
BAK1	20uM 2	33.6		-1.74	0.321437	0.173808	1.84938	0.887042
BAK1	20uM 3	34.33		-2.47	0.199665	0.10175	1.9623	0.972547
Caspase-3	Ctl 1	31.95	32.0467	0.0966667	1.06725	1.07575	0.992097	-0.011447	1	-4.00428e-15	0.110647	0.0638822	1.04527	0.956686
Caspase-3	Ctl 2	32.62		-0.573333	0.679773	0.627287	1.08367	0.115926
Caspase-3	Ctl 3	31.57		0.476667	1.37839	1.48192	0.930141	-0.104479
Caspase-3	1uM 1	32.54		-0.493333	0.717389	0.871357	0.823301	-0.280508	0.931018	-0.103118	0.170608	0.0985008	0.996804	0.869574
Caspase-3	1uM 2	31.87		0.176667	1.1263	1.08058	1.04231	0.0597857
Caspase-3	1uM 3	33.49		-1.44333	0.37843	0.402408	0.940413	-0.0886333
Caspase-3	10uM 1	32.63		-0.583333	0.675211	0.583387	1.1574	0.210886	0.915778	-0.12693	0.312314	0.180314	1.0377	0.808184
Caspase-3	10uM 2	34.64		-2.59333	0.174477	0.231048	0.755156	-0.405154
Caspase-3	10uM 3	32.71		-0.663333	0.639806	0.72811	0.878722	-0.186521
Caspase-3	20uM 1	33.32		-1.27333	0.424318	0.185563	2.28665	1.19324	2.63966	1.40035	0.179784	0.103798	2.83657	2.45641
Caspase-3	20uM 2	33.11		-1.06333	0.488757	0.173808	2.81206	1.49163
Caspase-3	20uM 3	33.88		-1.83333	0.291041	0.10175	2.86034	1.51619
Bcl10	Ctl 1	30.29	30.53	0.24	1.1707	1.07575	1.08827	0.122038	1	3.84411e-15	0.3162	0.182558	1.13489	0.881139
Bcl10	Ctl 2	30.99		-0.46	0.739281	0.627287	1.17854	0.236996
Bcl10	Ctl 3	30.31		0.22	1.15543	1.48192	0.779687	-0.359034
Bcl10	1uM 1	30.65		-0.12	0.924222	0.871357	1.06067	0.0849761	0.940107	-0.0891025	0.169638	0.0979405	1.00614	0.878404
Bcl10	1uM 2	30.68		-0.15	0.906192	1.08058	0.838614	-0.25392
Bcl10	1uM 3	32.02		-1.49	0.375886	0.402408	0.934092	-0.098363
Bcl10	10uM 1	30.94		-0.41	0.763957	0.583387	1.30952	0.389039	1.03223	0.0457613	0.297676	0.171863	1.16282	0.916304
Bcl10	10uM 2	32.91		-2.38	0.209523	0.231048	0.906837	-0.141084
Bcl10	10uM 3	31.13		-0.6	0.674344	0.72811	0.926157	-0.110671
Bcl10	20uM 1	32.58		-2.05	0.260223	0.185563	1.40235	0.487842	1.69455	0.760901	0.261299	0.150861	1.88134	1.5263
Bcl10	20uM 2	32.13		-1.6	0.349691	0.173808	2.01194	1.00859
Bcl10	20uM 3	33.18		-2.65	0.17548	0.10175	1.72461	0.786273

## Sheet: Fig 3 qPCR Summary data
Expression	BAK1	Caspase-3	Bcl10
Control	1	1	1
Aripiprazole (1 uM)	0.63	0.93	0.94
Aripiprazole (10 uM)	0.67	0.92	1.03
Aripiprazole (20 uM)	1.78	2.64	1.69
Upper Bar	BAK1	Caspase-3	Bcl10		Upper Bar for graph	BAK1	Caspase-3	Bcl10
Control	1.12	1.05	1.13		Control	0.12	0.05	0.13
Aripiprazole (1 uM)	0.97	1	1.01		Aripiprazole (1 uM)	0.34	0.07	0.07
Aripiprazole (10 uM)	0.79	1.04	1.16		Aripiprazole (10 uM)	0.12	0.12	0.13
Aripiprazole (20 uM)	1.91	2.84	1.88		Aripiprazole (20 uM)	0.13	0.2	0.19
Lower Bar	BAK1	Caspase-3	Bcl10		Lower Bar	BAK1	Caspase-3	Bcl10
Control	0.89	0.96	0.88		Control	0.11	0.04	0.12
Aripiprazole (1 uM)	0.41	0.87	0.88		Aripiprazole (1 uM)	0.22	0.06	0.06
Aripiprazole (10 uM)	0.56	0.81	0.92		Aripiprazole (10 uM)	0.11	0.11	0.11
Aripiprazole (20 uM)	1.66	2.46	1.53		Aripiprazole (20 uM)	0.12	0.18	0.16

## Sheet: Figre 5 - DA antagoinsts
	DMSO	Aripiprazole	Clozapine	Flupentixol	Eticlopride	APZ + OLA	APZ + FLU	APZ + ETI
Rep 1 avg	1	0.149477	0.92695	0.105141	0.848733	0.135474	0.10879	0.109518
Rep 2	1	0.345	0.155704	1.07031	0.146566	0.641526	0.197735	0.14508
Rep 3	1	0.139729	1.27421	0.125912	0.856163	0.168702	0.127634	0.126515
AVG	1	0.211402	0.785622	0.433786	0.617154	0.315234	0.14472	0.127037
SD	0	0.115802	0.57249	0.55134	0.407558	0.283065	0.0468692	0.0177868
SEM	0	0.0668584	0.330527	0.318316	0.235304	0.163428	0.02706	0.0102692

## Sheet: Fig 6 - Agonists normalized
	DMSO	Aripiprazole	SFK 38393	Quinpirole	7-OH-DPAT	PD 168077	7-OH-DPAT + SFK 38393
Replicate 1	1	0.17	0.82	0.91	0.89	0.95	0.94
Replicate 2	1	0.12	1.02	1	1.23	1.08	0.89
Replicate 3	1	0.2	0.81	0.93	0.87	0.98	1
AVERAGE	1	0.163333	0.883333	0.946667	0.996667	1.00333	0.943333
STD DEV	0	0.0404145	0.118462	0.0472582	0.20232	0.0680686	0.0550757
SEM	0	0.0233333	0.0683943	0.0272845	0.116809	0.0392994	0.031798

## Sheet: Fig 6 - Antagonists Normalized
	DMSO	Aripiprazole	SCH23390	Haloperidol	SCH23390 + Haloperidol	APZ + Haloperiodol	APZ + SCH23390	APZ + SCH23390 + Haloperidol
Replicate 1	1	0.29	1.35	1.5	1.04	0.09	0.49	0.09
Replicate 2	1	0.39	1.54	1.85	1.05	0.12	0.68	0.1
Replicate 3	1	0.36	0.96	0.93	0.9	0.13	0.39	0.13
Replicate 4	1	0.17	1.01	0.98	1.07	0.11	0.11	0.11
AVERAGE	1	0.3025	1.215	1.315	1.015	0.1125	0.4175	0.1075
STD DEV	0	0.0977667	0.277429	0.440038	0.0776745	0.0170783	0.23768	0.0170783
SEM	0	0.0488834	0.138714	0.220019	0.0388373	0.00853913	0.11884	0.00853913

## Sheet: Fig 7 - pSrc
	Control	Aripiprazole
07.16.24	0.44	0.14
07.17.24	0.57	0.19
07.22.24	0.8	0.45
07.24.24	0.33	0.17
Average	0.535	0.2375
Std deviation	0.202073	0.143149
SEM	0.101036	0.0715746
Normalized	Control	Aripiprazole
07.16.24	1	0.318182
07.17.24	1	0.333333
07.22.24	1	0.5625
07.24.24	1	0.515152
AVERAGE	1	0.432292
Std. Deviation	0	0.124678
SEM	0	0.062339
